# Supplementary material for: Long-term changes in winter abundance of the barbastelle Barbastella barbastellus in Poland and the climate change – Are current monitoring schemes still reliable for cryophilic bat species?
Source: PLoS One. 2020 Feb 18;15(2):e0227912. doi: 10.1371/journal.pone.0227912 (PMC7028302; doi:10.1371/journal.pone.0227912)
Supplement: S1 Appendix — (XLS) [file pone.0227912.s001.xls]

## Sheet: bats_TRIM2
		Coordinates of of the studied hibernation sites of the barbastelle Barbastella barbastellus		Coordinates of the nearest meteorological station
year	site	y	x	y	x	Number on Fig. 1	region	Mean winter temperature	Number of frost days in winter
2005	“Nietoperek” Bat Reserve	52.4001	15.5334	52.7411	15.2772	1, 2	I	1.45626	20
2006	“Nietoperek” Bat Reserve	52.4001	15.5334	52.7411	15.2772	1, 2	I	-1.97588	35
2007	“Nietoperek” Bat Reserve	52.4001	15.5334	52.7411	15.2772	1, 2	I	3.53894	12
2008	“Nietoperek” Bat Reserve	52.4001	15.5334	52.7411	15.2772	1, 2	I	2.79321	11
2009	“Nietoperek” Bat Reserve	52.4001	15.5334	52.7411	15.2772	1, 2	I	-0.564017	27
2010	“Nietoperek” Bat Reserve	52.4001	15.5334	52.7411	15.2772	1, 2	I	-2.67078	50
2011	“Nietoperek” Bat Reserve	52.4001	15.5334	52.7411	15.2772	1, 2	I	-2.42089	47
2012	“Nietoperek” Bat Reserve	52.4001	15.5334	52.7411	15.2772	1, 2	I	0.499629	20
2013	“Nietoperek” Bat Reserve	52.4001	15.5334	52.7411	15.2772	1, 2	I	-0.799386	38
2014	“Nietoperek” Bat Reserve	52.4001	15.5334	52.7411	15.2772	1, 2	I	1.96843	14
2015	“Nietoperek” Bat Reserve	52.4001	15.5334	52.7411	15.2772	1, 2	I	1.8573	11
2016	“Nietoperek” Bat Reserve	52.4001	15.5334	52.7411	15.2772	1, 2	I	2.52948	15
2017	“Nietoperek” Bat Reserve	52.4001	15.5334	52.7411	15.2772	1, 2	I	0.6	23
2005	“Barbastelle tunnel” near Krzystkowice	51.7946	15.239	51.9303	15.5244	3	I	0.867934	23
2006	“Barbastelle tunnel” near Krzystkowice	51.7946	15.239	51.9303	15.5244	3	I	-2.09635	43
2007	“Barbastelle tunnel” near Krzystkowice	51.7946	15.239	51.9303	15.5244	3	I	3.4548	8
2008	“Barbastelle tunnel” near Krzystkowice	51.7946	15.239	51.9303	15.5244	3	I	2.3835	14
2009	“Barbastelle tunnel” near Krzystkowice	51.7946	15.239	51.9303	15.5244	3	I	-0.756413	32
2010	“Barbastelle tunnel” near Krzystkowice	51.7946	15.239	51.9303	15.5244	3	I	-2.96091	52
2011	“Barbastelle tunnel” near Krzystkowice	51.7946	15.239	51.9303	15.5244	3	I	-2.49796	49
2012	“Barbastelle tunnel” near Krzystkowice	51.7946	15.239	51.9303	15.5244	3	I	0.0248053	21
2013	“Barbastelle tunnel” near Krzystkowice	51.7946	15.239	51.9303	15.5244	3	I	-1.24654	45
2014	“Barbastelle tunnel” near Krzystkowice	51.7946	15.239	51.9303	15.5244	3	I	2.13372	12
2015	“Barbastelle tunnel” near Krzystkowice	51.7946	15.239	51.9303	15.5244	3	I	1.61129	18
2016	“Barbastelle tunnel” near Krzystkowice	51.7946	15.239	51.9303	15.5244	3	I	2.55773	14
2017	“Barbastelle tunnel” near Krzystkowice	51.7946	15.239	51.9303	15.5244	3	I	0.166667	29
2005	Fort I and II in Poznań	52.3599	16.93	52.4172	16.8358	4	II	0.5803	20
2006	Fort I and II in Poznań	52.3599	16.93	52.4172	16.8358	4	II	-2.37961	39
2007	Fort I and II in Poznań	52.3599	16.93	52.4172	16.8358	4	II	3.39962	11
2008	Fort I and II in Poznań	52.3599	16.93	52.4172	16.8358	4	II	2.68476	10
2010	Fort I and II in Poznań	52.3599	16.93	52.4172	16.8358	4	II	-2.69724	51
2012	Fort I and II in Poznań	52.3599	16.93	52.4172	16.8358	4	II	-0.0130515	24
2013	Fort I and II in Poznań	52.3599	16.93	52.4172	16.8358	4	II	-1.10741	39
2014	Fort I and II in Poznań	52.3599	16.93	52.4172	16.8358	4	II	1.99439	13
2015	Fort I and II in Poznań	52.3599	16.93	52.4172	16.8358	4	II	1.71636	11
2016	Fort I and II in Poznań	52.3599	16.93	52.4172	16.8358	4	II	2.57723	15
2017	Fort I and II in Poznań	52.3599	16.93	52.4172	16.8358	4	II	0.166667	24
2005	Monastery in Lubiąż	51.2611	16.4692	51.1925	16.2075	5	I	0.886175	22
2006	Monastery in Lubiąż	51.2611	16.4692	51.1925	16.2075	5	I	-1.9687	32
2007	Monastery in Lubiąż	51.2611	16.4692	51.1925	16.2075	5	I	4.2404	5
2008	Monastery in Lubiąż	51.2611	16.4692	51.1925	16.2075	5	I	2.92036	10
2010	Monastery in Lubiąż	51.2611	16.4692	51.1925	16.2075	5	I	-2.3818	44
2011	Monastery in Lubiąż	51.2611	16.4692	51.1925	16.2075	5	I	-2.15211	33
2013	Monastery in Lubiąż	51.2611	16.4692	51.1925	16.2075	5	I	-0.536713	34
2014	Monastery in Lubiąż	51.2611	16.4692	51.1925	16.2075	5	I	2.91866	10
2015	Monastery in Lubiąż	51.2611	16.4692	51.1925	16.2075	5	I	2.34332	9
2016	Monastery in Lubiąż	51.2611	16.4692	51.1925	16.2075	5	I	3.30934	12
2017	Monastery in Lubiąż	51.2611	16.4692	51.1925	16.2075	5	I	-2.26667	19
2005	Ice cellar in Cieszków	51.6291	17.3586	51.7819	18.0819	6	II	0.220776	19
2006	Ice cellar in Cieszków	51.6291	17.3586	51.7819	18.0819	6	II	-2.90599	45
2007	Ice cellar in Cieszków	51.6291	17.3586	51.7819	18.0819	6	II	3.03387	12
2008	Ice cellar in Cieszków	51.6291	17.3586	51.7819	18.0819	6	II	2.13126	18
2009	Ice cellar in Cieszków	51.6291	17.3586	51.7819	18.0819	6	II	-0.418779	31
2010	Ice cellar in Cieszków	51.6291	17.3586	51.7819	18.0819	6	II	-3.04017	55
2011	Ice cellar in Cieszków	51.6291	17.3586	51.7819	18.0819	6	II	-2.89363	49
2012	Ice cellar in Cieszków	51.6291	17.3586	51.7819	18.0819	6	II	-0.574379	27
2013	Ice cellar in Cieszków	51.6291	17.3586	51.7819	18.0819	6	II	-1.73103	43
2014	Ice cellar in Cieszków	51.6291	17.3586	51.7819	18.0819	6	II	2.01751	14
2015	Ice cellar in Cieszków	51.6291	17.3586	51.7819	18.0819	6	II	1.56939	15
2016	Ice cellar in Cieszków	51.6291	17.3586	51.7819	18.0819	6	II	2.33656	18
2017	Ice cellar in Cieszków	51.6291	17.3586	51.7819	18.0819	6	II	-0.333333	25
2005	Adit in Stolec Rocks	50.5973	16.8746	50.4369	16.6142	7	II	-1.33084	36
2006	Adit in Stolec Rocks	50.5973	16.8746	50.4369	16.6142	7	II	-4.20426	53
2007	Adit in Stolec Rocks	50.5973	16.8746	50.4369	16.6142	7	II	2.90899	7
2008	Adit in Stolec Rocks	50.5973	16.8746	50.4369	16.6142	7	II	1.21806	22
2009	Adit in Stolec Rocks	50.5973	16.8746	50.4369	16.6142	7	II	-1.26763	37
2010	Adit in Stolec Rocks	50.5973	16.8746	50.4369	16.6142	7	II	-3.24555	44
2011	Adit in Stolec Rocks	50.5973	16.8746	50.4369	16.6142	7	II	-3.41175	33
2012	Adit in Stolec Rocks	50.5973	16.8746	50.4369	16.6142	7	II	-1.50619	19
2013	Adit in Stolec Rocks	50.5973	16.8746	50.4369	16.6142	7	II	-1.83936	46
2014	Adit in Stolec Rocks	50.5973	16.8746	50.4369	16.6142	7	II	1.6018	12
2015	Adit in Stolec Rocks	50.5973	16.8746	50.4369	16.6142	7	II	1.00891	19
2016	Adit in Stolec Rocks	50.5973	16.8746	50.4369	16.6142	7	II	1.86663	17
2017	Adit in Stolec Rocks	50.5973	16.8746	50.4369	16.6142	7	II	-1.56667	37
2005	Nysa forts	50.4655	17.3214	50.6269	17.9689	8	II	-0.0658986	20
2006	Nysa forts	50.4655	17.3214	50.6269	17.9689	8	II	-2.91333	43
2007	Nysa forts	50.4655	17.3214	50.6269	17.9689	8	II	3.62792	7
2008	Nysa forts	50.4655	17.3214	50.6269	17.9689	8	II	2.20512	17
2009	Nysa forts	50.4655	17.3214	50.6269	17.9689	8	II	-0.115015	28
2010	Nysa forts	50.4655	17.3214	50.6269	17.9689	8	II	-2.20388	42
2011	Nysa forts	50.4655	17.3214	50.6269	17.9689	8	II	-2.26713	41
2012	Nysa forts	50.4655	17.3214	50.6269	17.9689	8	II	-0.803782	21
2013	Nysa forts	50.4655	17.3214	50.6269	17.9689	8	II	-0.951997	34
2014	Nysa forts	50.4655	17.3214	50.6269	17.9689	8	II	2.80541	9
2015	Nysa forts	50.4655	17.3214	50.6269	17.9689	8	II	1.92646	11
2016	Nysa forts	50.4655	17.3214	50.6269	17.9689	8	II	2.76251	15
2017	Nysa forts	50.4655	17.3214	50.6269	17.9689	8	II	-0.266667	18
2005	Szachownica cave	51.0437	18.8014	50.8125	19.0925	9	II	-0.707604	22
2006	Szachownica cave	51.0437	18.8014	50.8125	19.0925	9	II	-3.40038	52
2007	Szachownica cave	51.0437	18.8014	50.8125	19.0925	9	II	2.45204	8
2008	Szachownica cave	51.0437	18.8014	50.8125	19.0925	9	II	1.31127	22
2009	Szachownica cave	51.0437	18.8014	50.8125	19.0925	9	II	-0.763594	34
2010	Szachownica cave	51.0437	18.8014	50.8125	19.0925	9	II	-3.05092	54
2011	Szachownica cave	51.0437	18.8014	50.8125	19.0925	9	II	-2.94489	48
2012	Szachownica cave	51.0437	18.8014	50.8125	19.0925	9	II	-1.7528	30
2013	Szachownica cave	51.0437	18.8014	50.8125	19.0925	9	II	-1.93122	47
2014	Szachownica cave	51.0437	18.8014	50.8125	19.0925	9	II	1.71663	13
2015	Szachownica cave	51.0437	18.8014	50.8125	19.0925	9	II	0.886521	15
2016	Szachownica cave	51.0437	18.8014	50.8125	19.0925	9	II	1.83207	16
2017	Szachownica	51.0437	18.8014	50.8125	19.0925	9	II	-3.76667	26
2005	Modlin forts	52.4397	20.6757	52.1628	20.9611	10	III	-0.19447	26
2006	Modlin forts	52.4397	20.6757	52.1628	20.9611	10	III	-3.91367	54
2007	Modlin forts	52.4397	20.6757	52.1628	20.9611	10	III	2.18737	12
2008	Modlin forts	52.4397	20.6757	52.1628	20.9611	10	III	1.4766	19
2009	Modlin forts	52.4397	20.6757	52.1628	20.9611	10	III	-0.683372	28
2010	Modlin forts	52.4397	20.6757	52.1628	20.9611	10	III	-3.61939	54
2011	Modlin forts	52.4397	20.6757	52.1628	20.9611	10	III	-3.23406	54
2012	Modlin forts	52.4397	20.6757	52.1628	20.9611	10	III	-1.48554	26
2013	Modlin forts	52.4397	20.6757	52.1628	20.9611	10	III	-2.33975	50
2014	Modlin forts	52.4397	20.6757	52.1628	20.9611	10	III	0.566705	19
2015	Modlin forts	52.4397	20.6757	52.1628	20.9611	10	III	1.126	16
2016	Modlin forts	52.4397	20.6757	52.1628	20.9611	10	III	1.80241	17
2017	Modlin forts	52.4397	20.6757	52.1628	20.9611	10	III	-1	26
2005	Konewka and Jeleń	51.562	20.1517	51.3528	19.8644	11	III	-0.612634	21
2006	Konewka and Jeleń	51.562	20.1517	51.3528	19.8644	11	III	-4.02684	49
2007	Konewka and Jeleń	51.562	20.1517	51.3528	19.8644	11	III	2.25534	10
2008	Konewka and Jeleń	51.562	20.1517	51.3528	19.8644	11	III	1.22484	17
2009	Konewka and Jeleń	51.562	20.1517	51.3528	19.8644	11	III	-0.992473	25
2010	Konewka and Jeleń	51.562	20.1517	51.3528	19.8644	11	III	-3.60469	54
2011	Konewka and Jeleń	51.562	20.1517	51.3528	19.8644	11	III	-3.34347	48
2012	Konewka and Jeleń	51.562	20.1517	51.3528	19.8644	11	III	-1.7155	30
2013	Konewka and Jeleń	51.562	20.1517	51.3528	19.8644	11	III	-2.10503	43
2014	Konewka and Jeleń	51.562	20.1517	51.3528	19.8644	11	III	0.833948	14
2015	Konewka and Jeleń	51.562	20.1517	51.3528	19.8644	11	III	0.767512	15
2016	Konewka and Jeleń	51.562	20.1517	51.3528	19.8644	11	III	1.65009	16
2017	Konewka and Jeleń	51.562	20.1517	51.3528	19.8644	11	III	-4.2	25
2005	Gierłoż	54.0806	21.4943	54.0683	21.3694	12	III	-0.705837	29
2006	Gierłoż	54.0806	21.4943	54.0683	21.3694	12	III	-4.39508	53
2007	Gierłoż	54.0806	21.4943	54.0683	21.3694	12	III	1.39873	19
2009	Gierłoż	54.0806	21.4943	54.0683	21.3694	12	III	-1.45826	32
2010	Gierłoż	54.0806	21.4943	54.0683	21.3694	12	III	-4.50492	60
2011	Gierłoż	54.0806	21.4943	54.0683	21.3694	12	III	-4.78053	57
2012	Gierłoż	54.0806	21.4943	54.0683	21.3694	12	III	-2.40374	31
2013	Gierłoż	54.0806	21.4943	54.0683	21.3694	12	III	-3.53798	47
2014	Gierłoż	54.0806	21.4943	54.0683	21.3694	12	III	-0.323848	21
2015	Gierłoż	54.0806	21.4943	54.0683	21.3694	12	III	0.0729647	22
2016	Gierłoż	54.0806	21.4943	54.0683	21.3694	12	III	0.476492	22
2017	Gierłoż	54.0806	21.4943	54.0683	21.3694	12	III	-1.1	36
2005	Mamerki	54.185	21.6477	54.0683	21.3694	13	IV	-0.705837	29
2006	Mamerki	54.185	21.6477	54.0683	21.3694	13	IV	-4.39508	53
2007	Mamerki	54.185	21.6477	54.0683	21.3694	13	IV	1.39873	19
2009	Mamerki	54.185	21.6477	54.0683	21.3694	13	IV	-1.45826	32
2010	Mamerki	54.185	21.6477	54.0683	21.3694	13	IV	-4.50492	60
2011	Mamerki	54.185	21.6477	54.0683	21.3694	13	IV	-4.78053	57
2012	Mamerki	54.185	21.6477	54.0683	21.3694	13	IV	-2.40374	31
2013	Mamerki	54.185	21.6477	54.0683	21.3694	13	IV	-3.53798	47
2016	Mamerki	54.185	21.6477	54.0683	21.3694	13	IV	0.476492	22
2017	Mamerki	54.185	21.6477	54.0683	21.3694	13	IV	-1.1	36
2005	Central fort of the Osowiec Fortress	53.4738	22.6645	53.1072	23.1622	14	IV	-1.28233	33
2006	Central fort of the Osowiec Fortress	53.4738	22.6645	53.1072	23.1622	14	IV	-5.34512	62
2007	Central fort of the Osowiec Fortress	53.4738	22.6645	53.1072	23.1622	14	IV	0.3697	20
2008	Central fort of the Osowiec Fortress	53.4738	22.6645	53.1072	23.1622	14	IV	0.222099	24
2009	Central fort of the Osowiec Fortress	53.4738	22.6645	53.1072	23.1622	14	IV	-2.1475	44
2010	Central fort of the Osowiec Fortress	53.4738	22.6645	53.1072	23.1622	14	IV	-5.45507	62
2011	Central fort of the Osowiec Fortress	53.4738	22.6645	53.1072	23.1622	14	IV	-4.84194	64
2012	Central fort of the Osowiec Fortress	53.4738	22.6645	53.1072	23.1622	14	IV	-3.24631	39
2013	Central fort of the Osowiec Fortress	53.4738	22.6645	53.1072	23.1622	14	IV	-3.67446	56
2014	Central fort of the Osowiec Fortress	53.4738	22.6645	53.1072	23.1622	14	IV	-1.10211	26
2015	Central fort of the Osowiec Fortress	53.4738	22.6645	53.1072	23.1622	14	IV	-0.322965	28
2016	Central fort of the Osowiec Fortress	53.4738	22.6645	53.1072	23.1622	14	IV	-0.0129403	24
2017	Central fort of the Osowiec Fortress	53.4738	22.6645	53.1072	23.1622	14	IV	-2.3	45
2005	Round tunnel in Młoty	50.3025	16.5374	50.4369	16.6142	15	IV	-1.33084	36
2006	Round tunnel in Młoty	50.3025	16.5374	50.4369	16.6142	15	IV	-4.20426	53
2007	Round tunnel in Młoty	50.3025	16.5374	50.4369	16.6142	15	IV	2.90899	7
2008	Round tunnel in Młoty	50.3025	16.5374	50.4369	16.6142	15	IV	1.21806	22
2009	Round tunnel in Młoty	50.3025	16.5374	50.4369	16.6142	15	IV	-1.26763	37
2010	Round tunnel in Młoty	50.3025	16.5374	50.4369	16.6142	15	IV	-3.24555	44
2011	Round tunnel in Młoty	50.3025	16.5374	50.4369	16.6142	15	IV	-3.41175	33
2012	Round tunnel in Młoty	50.3025	16.5374	50.4369	16.6142	15	IV	-1.50619	19
2013	Round tunnel in Młoty	50.3025	16.5374	50.4369	16.6142	15	IV	-1.83936	46
2014	Round tunnel in Młoty	50.3025	16.5374	50.4369	16.6142	15	IV	1.6018	12
2015	Round tunnel in Młoty	50.3025	16.5374	50.4369	16.6142	15	IV	1.00891	19
2016	Round tunnel in Młoty	50.3025	16.5374	50.4369	16.6142	15	IV	1.86663	17
2017	Round tunnel in Młoty	50.3025	16.5374	50.4369	16.6142	15	IV	-1.56667	37
2006-2017	Przemyśl (Fort I)	49.7572	22.8961			16	III
